# Supplementary material for: A systematic method introduced a common lncRNA-miRNA-mRNA network in the different stages of prostate cancer
Source: Front Oncol. 2023 May 8;13:1142275. doi: 10.3389/fonc.2023.1142275 (PMC10215985; doi:10.3389/fonc.2023.1142275)
Supplement: Supplementary file 2 [file DataSheet_1.xlsx]

## Sheet: Sheet5
BPH UP	L UP	LA UP	MET UP	BR UP		BPH DOWN	L DOWN	LA DOWN	MET DOWN	BR DOWN
AGR2	PIGR	SLC45A3	DRAIC	ALB		PAGE4	COL27A1	FGF18	ZEB2	BMP5
CLDN8	SLC45A3	PIGR	AMACR	APOE		IGF1	GSTM1	ANGPTL1	BMP5	CD44
PLA2G2A	FAP	TRIB1	PRCAT47	F2		SLC14A1	LCAT	TCAP	CPEB1	CXCL12
NPY	NKX3-1	GPR160	CENPM	AGA		PENK	FGF18	CD44	NRG2	IL10
OR51E1	TRIB1	FAM3D	FAP	TOX3		SMOC1	CD44	CXCL12	FXYD6	ITGB3
STEAP4	AGR2	NKX3-1	TRIB3	ASPHD1		FBXL21	CXCL12	IL10	PTGIS	BDNF
TSPAN8	ALB	OR51E2	SIM2	LYPLA1		PTN	IL10	ITGB3	VCL	MET
ALB	APOE	FLJ20021	RAC3	LCP1		MYL2	ITGB3	BDNF	LDB3	PLG
APOE	F2	COL9A2	PDLIM5	FAP		ADAMTS1	BDNF	MET	FOXF2	MMP1
F2		RAB17	VSTM2L			PLP1	MET	PLG	PGM5	ITGA6
C15orf48		C15orf48	HPN			VGLL3	PLG	MMP1	GNAO1	ITGA5
B3GAT1		FAP	SCD			ADH1B	MMP1	ITGA6	WNT2	ASPA
THBS4		TMEFF2	RAB3B			MYOT	ITGA6	ITGA5	HIF3A	RBP4
SLC45A3		ARFGEF3	PTPRN2			CD44	ITGA5		NRP2	PDE1C
OR51E2		ALB	ALB			CXCL12			COL4A6	SERPINA5
TRPM8		APOE	APOE			IL10			KCNIP3	HOXD13
DPP4		F2	F2			ITGB3			CLU	CAMK1G
KLK12						BDNF			EHD2	SBSPON
HOXC6						MET			C15orf59	NCAM1
SLC13A3						PLG			KRT14	PENK
GDF15						MMP1			ADGRD1	FXYD6
FAP						ITGA6			PGR	VCL
SMIM22						ITGA5			IGF1	RBP1
MS4A8						ID4			DST	MASP1
PPM1E						TMEM132C			ITIH5	TPM2
PCAT18						PLEKHH2			FAM107A	SPON1
STX19						CAMK1G			IGFBP6	LDB3
DNAH5						GSTM5			FBLN1	HPD
TMSB15A						CCDC80			C16orf89	S100A4
GOLM1						RBMS3			PMP22	FGF18
HOXB13						BMP4			CKM	NRP2
ABCC4						CD200			TRPC1	NLRP1
KCNN2						C7			FGF18	MAP1B
GLYATL1						RNF112			COL14A1	KRT23
KLK15						PPP1R1A			TIMP3	DCN
HIST3H2A						DCN			SBSPON
SLC44A4						MROH7			S100A4
BEND4						IP6K3			PRKCA
NKX3-1						CCND2			FGF7
ACACA						CHRDL1			HSD11B1
ACLY						MASP1			TBX4
APLP2						CCDC8			CD44
ALCAM						SCGB3A1			CXCL12
ALDH3B2						MAL			IL10
C2						RASL12			ITGB3
BIK						STAC			BDNF
ADRB2						WIF1			MET
CLDN4						SNAI2			PLG
ADRB1						TMLHE			MMP1
FOLH1						DPT			ITGA6
ADAM10						TNS1			ITGA5
CLDN7						VSTM4
ALDH1A3						TMEM200B
						S100A6
						PALLD
						NTRK3
						ACTC1
						SGCA
						NRG1
						KCNMA1
						ITGA8
						RARRES2
						EFEMP1
						JAZF1
						FERMT2
						SEMA6D
						TCF21
						PTGDS
						PPARGC1A
						CLMP
						TPM2
						CFD
						SRPX
						ADAMTS9-AS2
						MAGI2-AS3
						NEXN
						KCNAB1
						CLIP4
						C2orf88
						C2orf40
						MSRB3
						STK33
						MRVI1
						GPR161
						MYH11
						HOXD10
						HOXD13
						COL13A1
						COL17A1
						FENDRR
						LMO3
						ASPA
						LMOD1
						PGM5-AS1
						LGR6
						ANGPTL1
						WFDC1
						FHOD3
						GPM6B
						ANGPT1
						ANO4
						RBFOX3
						FHL1
						SPON1
						PTGER2
						CPA6
						TSLP
						KRT23
						LINC01082
						CYP3A5
						ATP1A2
						OGN
						H19
						CEL
						ANK2
						SLFN13
						RBP1
						CENPJ
						PGF
						CPNE5
						EDNRB
						MEG3
						ITGB1BP2
						WNT2B
						DTNA
						COL6A1
						FXYD1
						F10
						LINC01503
						GATA5
						PLAC9
						A1BG
						ACHE
						ABO
						ACACB
						ACTG2
						BMP1
						ACTA2
						ACVRL1
						ACTA1
						ADA
						ZFP36L2
						CA3
						EZH1
						ADRA1A
						CLU
						AGER
						CAV2
						ADCY5
						ATP1B2
						ENO2
						CAV1
						INPP5D
						COL4A6
						C1QL1
						NRG2
						PMP22
						CLIP3
						RGS9
						RAB40A
						C1S
						COL14A1
						PGM5
						KRT14
						HIF3A
						ELANE
						SLIT3
						PGR
						CPEB1
						FGF7
						TMEM100
						FBLN1
						FLT3LG
						GNAO1
						TRPC1
						FGF18
